# Supplementary material for: Omoglymmius (s. str.) wukong sp. n., a new species from Xizang, China (Coleoptera, Rhysodidae, Omoglymmiini)
Source: Zookeys. 2017 Oct 4;(706):95–107. doi: 10.3897/zookeys.706.14655 (PMC5674086; doi:10.3897/zookeys.706.14655)
Supplement: XML Treatment for Omoglymmius (s. str.) wukong [file zookeys.706.14655-treatment1.xml]

<!DOCTYPE tp:taxon-treatment
  PUBLIC "-//TaxonX//DTD Taxonomic Treatment Publishing DTD v0 20100105//EN" "tax-treatment-NSO.dtd">
<tp:taxon-treatment xmlns:tp="http://www.plazi.org/taxpub"><tp:treatment-meta><kwd-group><label>Taxon classification</label><kwd><named-content xmlns:xlink="http://www.w3.org/1999/xlink" content-type="kingdom">Animalia</named-content></kwd><kwd><named-content xmlns:xlink="http://www.w3.org/1999/xlink" content-type="order">Coleoptera</named-content></kwd><kwd><named-content xmlns:xlink="http://www.w3.org/1999/xlink" content-type="family">Rhysodidae</named-content></kwd></kwd-group><mixed-citation publication-type="journal"><person-group><name><surname>Wang</surname><given-names>Cheng-Bin</given-names></name><name><surname>Růžička</surname><given-names>Jan</given-names></name><name><surname>Liu</surname><given-names>Bin</given-names></name></person-group><article-title>
          <italic><tp:taxon-name><tp:taxon-name-part taxon-name-part-type="genus" reg="Omoglymmius">Omoglymmius</tp:taxon-name-part></tp:taxon-name></italic> (<italic>s. str.</italic>) <italic><tp:taxon-name><tp:taxon-name-part taxon-name-part-type="species" reg="wukong">wukong</tp:taxon-name-part></tp:taxon-name></italic> sp. n., a new species from Xizang, China (<tp:taxon-name><tp:taxon-name-part taxon-name-part-type="order">Coleoptera</tp:taxon-name-part></tp:taxon-name>, <tp:taxon-name><tp:taxon-name-part taxon-name-part-type="family">Rhysodidae</tp:taxon-name-part></tp:taxon-name>, <tp:taxon-name><tp:taxon-name-part taxon-name-part-type="tribe">Omoglymmiini</tp:taxon-name-part></tp:taxon-name>)</article-title><source>Zookeys</source><day>4</day><month>10</month><year>2017</year><volume>2017</volume><issue>706</issue><fpage>95</fpage><lpage>107</lpage><pub-id pub-id-type="doi">10.3897/zookeys.706.14655</pub-id></mixed-citation></tp:treatment-meta><tp:nomenclature><tp:taxon-name>
              <tp:taxon-name-part taxon-name-part-type="genus" reg="Omoglymmius">Omoglymmius</tp:taxon-name-part> <tp:taxon-name-part taxon-name-part-type="status">(s. str.)</tp:taxon-name-part> <tp:taxon-name-part taxon-name-part-type="species" reg="wukong">wukong</tp:taxon-name-part>
                <object-id xmlns:xlink="http://www.w3.org/1999/xlink" content-type="zoobank" xlink:type="simple">http://zoobank.org/22673184-1DD7-4237-8BDF-C4C270BC6985</object-id>
                <object-id xmlns:xlink="http://www.w3.org/1999/xlink" xlink:type="simple">Vernacular name: 悟空雕条脊甲</object-id>
              </tp:taxon-name><tp:taxon-status xmlns:xlink="http://www.w3.org/1999/xlink" xlink:type="simple">sp. n.</tp:taxon-status><xref ref-type="fig" rid="F2">Figs 2</xref><xref ref-type="fig" rid="F3">, 3</xref><xref ref-type="fig" rid="F4">, 4</xref><xref ref-type="fig" rid="F5">, 5</xref><xref ref-type="fig" rid="F6">, 6D–F</xref></tp:nomenclature><tp:treatment-sec sec-type="material" id="SECID0EPKAC"><title>Material examined.</title><p>
                <bold>Holotype</bold>: ♂, CHINA: Xizang, / Chayu County, / Shangchayu Town [上察隅镇], / 16.VIII.2015, / Lu Qiu leg. (<named-content xmlns:xlink="http://www.w3.org/1999/xlink" content-type="dwc:institutional_code" xlink:type="simple">NMPC</named-content>). <bold>Paratypes</bold>: 6♂♂2♀♀, same data as holotype (2♂♂ in <abbrev xmlns:xlink="http://www.w3.org/1999/xlink" content-type="institution" xlink:title="Bin Insect Taxonomy Studio, Beijing, China" id="ABBRID0E5KAC" xlink:type="simple">BITS</abbrev>, 2♂♂1♀ in <abbrev xmlns:xlink="http://www.w3.org/1999/xlink" xlink:title="Collection of Oldřich Hovorka, Prague, Czech Republic" id="ABBRID0EDLAC" xlink:type="simple">COHP</abbrev>, 1♂ in <named-content xmlns:xlink="http://www.w3.org/1999/xlink" content-type="dwc:institutional_code" xlink:type="simple">NHMB</named-content>, 1♂ in <named-content xmlns:xlink="http://www.w3.org/1999/xlink" content-type="dwc:institutional_code" xlink:type="simple">NMEG</named-content> and 1♀ in <named-content xmlns:xlink="http://www.w3.org/1999/xlink" content-type="dwc:institutional_code" xlink:type="simple">NMPC</named-content>); 3♂♂1♀, same data as holotype except: 2000 m, fallen wood, / 24.VIII.2005 (<abbrev xmlns:xlink="http://www.w3.org/1999/xlink" content-type="institution" xlink:title="Bin Insect Taxonomy Studio, Beijing, China" id="ABBRID0EWLAC" xlink:type="simple">BITS</abbrev>); 1♀, same data as holotype except: 2000 m, <italic><tp:taxon-name><tp:taxon-name-part taxon-name-part-type="genus" reg="Populus">Populus</tp:taxon-name-part></tp:taxon-name></italic> stump, / 24.VIII.2005 (<abbrev xmlns:xlink="http://www.w3.org/1999/xlink" content-type="institution" xlink:title="Bin Insect Taxonomy Studio, Beijing, China" id="ABBRID0ECMAC" xlink:type="simple">BITS</abbrev>).</p></tp:treatment-sec><tp:treatment-sec sec-type="diagnosis" id="SECID0EHMAC"><title>Diagnosis.</title><p>Head with orbital groove extended before or near the middle of eye, following 1–2 separate coarse dorsal punctures far away from posterior margin of temporal lobe (Figs <xref ref-type="fig" rid="F2">2A, C</xref>; red arrow in 3A). Pronotal sides gently curved (Figs <xref ref-type="fig" rid="F2">2A, C</xref>; <xref ref-type="fig" rid="F3">3E</xref>); (pronotal length)/(pronotal width) = 1.1–1.2 (Figs <xref ref-type="fig" rid="F2">2A, C</xref>; <xref ref-type="fig" rid="F3">3E</xref>); outer carina with a distinct oblique microgroove at about basal 1/4 of medial margin (Figs <xref ref-type="fig" rid="F2">2A, C</xref>; <xref ref-type="fig" rid="F3">3E</xref>); inner carina impunctate, gradually narrowed in apical part, and weakly undulated at medial margin (Figs <xref ref-type="fig" rid="F2">2A, C</xref>; <xref ref-type="fig" rid="F3">3E</xref>); median groove much narrowed in middle part (Figs <xref ref-type="fig" rid="F2">2A, C</xref>; <xref ref-type="fig" rid="F3">3E</xref>); marginal groove narrower (Figs <xref ref-type="fig" rid="F2">2A, C</xref>; <xref ref-type="fig" rid="F3">3E</xref>); propleuron smooth, almost impunctate except sporadic coarse punctures near margins (Fig. <xref ref-type="fig" rid="F2">2B, D</xref>); prosternum with sparse coarse punctures and distinct precoxal carinae (Fig. <xref ref-type="fig" rid="F2">2B, D</xref>). Elytra with stria punctures relatively small (Figs <xref ref-type="fig" rid="F2">2A, C</xref>; <xref ref-type="fig" rid="F3">3F</xref>); stria IV with one seta at about basal 2/9, one seta at about apical 2/7 of its length and one seta subapically (Fig. <xref ref-type="fig" rid="F2">2A, C</xref>). Metasternum with only a few coarse punctures sparsely located along the midline; more coarse punctures closely arranged almost into a row near lateral margins; remainder of disc smooth; a shallow median pit present posteriorly (Figs <xref ref-type="fig" rid="F2">2B, D</xref>; <xref ref-type="fig" rid="F3">3G</xref>). Aedeagus with right paramere simply curved at outer margin and expanded in apical part (Fig. <xref ref-type="fig" rid="F6">6E</xref>). Female profemur without tooth on ventral side (Fig. <xref ref-type="fig" rid="F2">2D</xref>).</p><fig id="F1" position="float" orientation="portrait"><label>Figure 1.</label><caption><p>Habitus of <italic><tp:taxon-name><tp:taxon-name-part taxon-name-part-type="genus" reg="Omoglymmius">Omoglymmius</tp:taxon-name-part></tp:taxon-name></italic> (<italic>s. str.</italic>) spp. from East Asia. <bold>A–D</bold> <italic><tp:taxon-name><tp:taxon-name-part taxon-name-part-type="genus" reg="Omoglymmius">O.</tp:taxon-name-part></tp:taxon-name></italic> (<italic>s. str.</italic>) <italic><tp:taxon-name><tp:taxon-name-part taxon-name-part-type="species" reg="sakuraii">sakuraii</tp:taxon-name-part></tp:taxon-name></italic> (Nakane, 1973) (Vietnam: Tam Dao <bold>A–B</bold> ♂ <bold>C–D</bold> ♀) <bold>E–H</bold> <italic><tp:taxon-name><tp:taxon-name-part taxon-name-part-type="genus" reg="Omoglymmius">O.</tp:taxon-name-part></tp:taxon-name></italic> (<italic>s. str.</italic>) <italic><tp:taxon-name><tp:taxon-name-part taxon-name-part-type="species" reg="laticeps">laticeps</tp:taxon-name-part></tp:taxon-name></italic> Bell, 1977 (<bold>E–F</bold> Bhutan: Thimphu ♂ <bold>G–H</bold> holotype ♀). (<bold>A, C, E, G</bold> dorsal view <bold>B, D, F, H</bold> ventral view).</p></caption><graphic xmlns:xlink="http://www.w3.org/1999/xlink" xlink:href="zookeys-706-095-g001.jpg" position="float" orientation="portrait" xlink:type="simple" id="oo_159412.jpg"/></fig><fig id="F2" position="float" orientation="portrait"><label>Figure 2.</label><caption><p>Habitus of <italic><tp:taxon-name><tp:taxon-name-part taxon-name-part-type="genus" reg="Omoglymmius">Omoglymmius</tp:taxon-name-part></tp:taxon-name></italic> (<italic>s. str.</italic>) <italic><tp:taxon-name><tp:taxon-name-part taxon-name-part-type="species" reg="wukong">wukong</tp:taxon-name-part></tp:taxon-name></italic> sp. n. (<bold>A–B</bold> holotype ♂ <bold>C–D</bold> paratype ♀). (<bold>A, C</bold> dorsal view <bold>B, D</bold> ventral view).</p></caption><graphic xmlns:xlink="http://www.w3.org/1999/xlink" xlink:href="zookeys-706-095-g002.jpg" position="float" orientation="portrait" xlink:type="simple" id="oo_159413.jpg"/></fig><!--PageBreak--></tp:treatment-sec><tp:treatment-sec sec-type="description" id="SECID0E2CAE"><title>Description.</title><p>
                <bold><italic>Male</italic>.</bold> Medium size, body 6.5–7.0 mm long (6.7 mm in holotype). Length (mm) of different body parts: head (1.0–1.1), pronotum (1.5–1.7), antenna (1.7–1.8), elytra (3.8–4.1); width (mm): head (0.9–1.0), pronotum (1.2–1.3), elytra (1.5–1.6).</p><p>
                <italic>Habitus</italic> (Fig. <xref ref-type="fig" rid="F2">2A–B</xref>) elongate, rather narrow, lustrous. Body colour mostly blackish brown to black; antennae and legs somewhat reddish brown; mouthparts reddish brown to yellowish brown.</p><p>
                <italic>Head</italic> (Fig. <xref ref-type="fig" rid="F3">3A–C</xref>) broad, as wide as long. Median lobe short, broad, subtruncate at tip. Frontal space short, nearly V-shaped, margins only shallowly sinuate. Temporal lobes longer than wide; medial angles rounded, contiguous; posteriomedial margin evenly rounded into posteriolateral margin; occipital angle scarcely evident; orbital groove impressed, extended before or near the middle of eye, following one or two separate coarse dorsal punctures far away from posterior margin of temporal lobe (red arrow in Fig. <xref ref-type="fig" rid="F3">3A</xref>); remainder of temporal lobe smooth except micropunctures; temporal setae absent; postorbital tubercle minute, not pilose, appearing as a slight convexity in lateral view. Eye entire, curvilinearly triangular, length/width = 1.1. Mentum surface coarsely and continuously punctate, with many setae. Antenna (Fig. <xref ref-type="fig" rid="F3">3D</xref>) without stylet; antennomeres V–X with minor setae in form of subapical rings; basal setae absent; all antennomeres impunctate.</p><fig id="F3" position="float" orientation="portrait"><label>Figure 3.</label><caption><p>
                    <italic><tp:taxon-name><tp:taxon-name-part taxon-name-part-type="genus" reg="Omoglymmius">Omoglymmius</tp:taxon-name-part></tp:taxon-name></italic> (<italic>s. str.</italic>) <italic><tp:taxon-name><tp:taxon-name-part taxon-name-part-type="species" reg="wukong">wukong</tp:taxon-name-part></tp:taxon-name></italic> sp. n. (paratype, ♂). <bold>A–C</bold> head <bold>D</bold> antenna <bold>E</bold> pronotum <bold>F</bold>, elytral apex <bold>G</bold> metasternum &amp; abdomen. (<bold>A, E, F</bold> dorsal view <bold>B</bold> left lateral view <bold>C, D, G</bold> ventral view).</p></caption><graphic xmlns:xlink="http://www.w3.org/1999/xlink" xlink:href="zookeys-706-095-g003.jpg" position="float" orientation="portrait" xlink:type="simple" id="oo_159414.jpg"/></fig><!--PageBreak--><p>
                <italic>Pronotum</italic> (Fig. <xref ref-type="fig" rid="F3">3E</xref>) subelliptical, distinctly narrowed anteriorly and posteriorly, widest at about basal 4/9, length/width = 1.1–1.2. Sides gently curved, hardly sinuate before hind angle; hind angles broadly rounded. Carinae subequal at middle; outer carina with base distinctly narrowed, with medial margin sinuate before base and with a distinct oblique microgroove at about basal 1/4 of its length; inner carina distinctly narrowed in basal part, gradually narrowed in apical part, and weakly undulated at <!--PageBreak-->medial margin; both pairs of carinae impunctate except micropunctures. Median and paramedian grooves narrow; median groove much narrower in middle part, opening both anteriorly and posteriorly. Pronotal setae absent. Pronotal hypomeron with many small punctures. Propleuron smooth, almost impunctate except sporadic coarse punctures near margins. Prosternum with sparse coarse punctures; precoxal carinae distinct, sinuate.</p><p>
                <italic>Elytra</italic> (Figs <xref ref-type="fig" rid="F2">2A</xref>; <xref ref-type="fig" rid="F3">3F</xref>) elongate, narrow, length/width = 2.2–2.3. Striae impressed, coarsely punctate, punctures relatively small and deep; intervals only slightly convex; stria IV with one seta at about basal 2/9, one seta at about apical 2/7 of its length and one seta subapically; subapical striole with one seta; stria VII with four setae near apex (some specimens with one seta behind the insertion level of hind leg). Metathoracic wings fully developed.</p><p>
                <italic><tp:taxon-name><tp:taxon-name-part taxon-name-part-type="genus" reg="Protibia">Protibia</tp:taxon-name-part></tp:taxon-name></italic> (Fig. <xref ref-type="fig" rid="F4">4A</xref>) nearly cylindrical, not swollen at middle; profemur with a large and somewhat rounded tooth at medial position of ventral side. Mesotibia (Fig. <xref ref-type="fig" rid="F4">4A</xref>) with one curved spur and one minute calcar. Metatibia (Fig. <xref ref-type="fig" rid="F4">4C</xref>) with one straight spur and one calcar small, subtriangular, obtusely rounded at apex.</p><fig id="F4" position="float" orientation="portrait"><label>Figure 4.</label><caption><p>
                    <italic><tp:taxon-name><tp:taxon-name-part taxon-name-part-type="genus" reg="Omoglymmius">Omoglymmius</tp:taxon-name-part></tp:taxon-name></italic> (<italic>s. str.</italic>) <italic><tp:taxon-name><tp:taxon-name-part taxon-name-part-type="species" reg="wukong">wukong</tp:taxon-name-part></tp:taxon-name></italic> sp. n. (paratype, ♂). <bold>A</bold> fore leg <bold>B</bold> middle leg <bold>C</bold> hind leg. (<bold>A–C</bold> ventral view).</p></caption><graphic xmlns:xlink="http://www.w3.org/1999/xlink" xlink:href="zookeys-706-095-g004.jpg" position="float" orientation="portrait" xlink:type="simple" id="oo_159415.jpg"/></fig><p>Ventral surfaces of <italic>pterothorax</italic> and <italic>abdomen</italic> (Figs <xref ref-type="fig" rid="F2">2A</xref>; <xref ref-type="fig" rid="F3">3G</xref>) obviously much smoother than in the related <italic><tp:taxon-name><tp:taxon-name-part taxon-name-part-type="genus" reg="Omoglymmius">Omoglymmius</tp:taxon-name-part></tp:taxon-name></italic> (<italic>s. str.</italic>) <italic><tp:taxon-name><tp:taxon-name-part taxon-name-part-type="species" reg="sakuraii">sakuraii</tp:taxon-name-part></tp:taxon-name></italic> and <italic><tp:taxon-name><tp:taxon-name-part taxon-name-part-type="genus" reg="Omoglymmius">O.</tp:taxon-name-part></tp:taxon-name></italic> (<italic>s. str.</italic>) <italic><tp:taxon-name><tp:taxon-name-part taxon-name-part-type="species" reg="laticeps">laticeps</tp:taxon-name-part></tp:taxon-name></italic>. Metaster<!--PageBreak-->num with only a few coarse punctures sparsely located along the midline; more coarse punctures closely arranged almost into a row near lateral margins; remainder of disc smooth; a shallow median pit present posteriorly. Each abdominal sternum with coarse punctures arranged into two or three irregular transverse rows; sternum IV with deep, round lateral pits; sternum V without visible pits; sternum VI with two setae near apical margin.</p><!--PageBreak--><p>
                <italic>Genital ring</italic> (Fig. <xref ref-type="fig" rid="F5">5E</xref>) subquadrate, with long handle, nearly parallel-sided, and rounded at tip.</p><fig id="F5" position="float" orientation="portrait"><label>Figure 5.</label><caption><p>
                    <italic><tp:taxon-name><tp:taxon-name-part taxon-name-part-type="genus" reg="Omoglymmius">Omoglymmius</tp:taxon-name-part></tp:taxon-name></italic> (<italic>s. str.</italic>) <italic><tp:taxon-name><tp:taxon-name-part taxon-name-part-type="species" reg="wukong">wukong</tp:taxon-name-part></tp:taxon-name></italic> sp. n. (paratype, ♂). <bold>A–C</bold> aedeagus <bold>D</bold> median lobe <bold>E</bold> genital ring. (<bold>A</bold> right lateral view <bold>B, E</bold> ventral view <bold>C</bold> left lateral view <bold>D</bold> dorsoapical view).</p></caption><graphic xmlns:xlink="http://www.w3.org/1999/xlink" xlink:href="zookeys-706-095-g005.jpg" position="float" orientation="portrait" xlink:type="simple" id="oo_159416.jpg"/></fig><p>
                <italic>Aedeagus</italic> (Fig. <xref ref-type="fig" rid="F5">5A–C</xref>) with median lobe thick, tubular; opening of apical orifice (Fig. <xref ref-type="fig" rid="F5">5D</xref>) large, subelliptical; left paramere (Fig. <xref ref-type="fig" rid="F6">6D</xref>) broad, subelliptical; right paramere (Fig. <xref ref-type="fig" rid="F6">6E</xref>) small, simply curved at outer margin, expanded in apical part. Endophallus as shown in Fig. <xref ref-type="fig" rid="F6">6F</xref>.</p><fig id="F6" position="float" orientation="portrait"><label>Figure 6.</label><caption><p>Aedeagi of <italic><tp:taxon-name><tp:taxon-name-part taxon-name-part-type="genus" reg="Omoglymmius">Omoglymmius</tp:taxon-name-part></tp:taxon-name></italic> (<italic>s. str.</italic>) spp. <bold>A–C</bold> <italic><tp:taxon-name><tp:taxon-name-part taxon-name-part-type="genus" reg="Omoglymmius">Omoglymmius</tp:taxon-name-part></tp:taxon-name></italic> (<italic>s. str.</italic>) <italic><tp:taxon-name><tp:taxon-name-part taxon-name-part-type="species" reg="laticeps">laticeps</tp:taxon-name-part></tp:taxon-name></italic> Bell, 1977 (Bhutan: Thimphu) <bold>D–F</bold> <italic><tp:taxon-name><tp:taxon-name-part taxon-name-part-type="genus" reg="Omoglymmius">Omoglymmius</tp:taxon-name-part></tp:taxon-name></italic> (<italic>s. str.</italic>) <italic><tp:taxon-name><tp:taxon-name-part taxon-name-part-type="species" reg="wukong">wukong</tp:taxon-name-part></tp:taxon-name></italic> sp. n. (paratype, ♂) <bold>A, D</bold> left parameres <bold>B, E</bold> right parameres <bold>C, F</bold> median lobes. (<bold>A, D</bold> dorsal view <bold>B, C, E, F</bold> right lateral view).</p></caption><graphic xmlns:xlink="http://www.w3.org/1999/xlink" xlink:href="zookeys-706-095-g006.jpg" position="float" orientation="portrait" xlink:type="simple" id="oo_159417.jpg"/></fig><p>
                <italic>Female</italic>. Similar to male in general appearance, but distinguished by the following characteristics (Fig. <xref ref-type="fig" rid="F2">2C–D</xref>): mentum surface with fewer setae, less coarsely punctate; profemur without tooth on ventral side; meso- and metatibiae without calcars; abdominal sternum IV with lateral pits distinctly larger.</p><p>
                <bold>Etymology.</bold> The specific epithet is from the name of “Sun Wukong”, also known as the Monkey King, a mythological figure who features in a body of legends, which can be traced back to the period of the Song dynasty.</p><p>
                <bold>Distribution.</bold> China (Xizang) (Fig. <xref ref-type="fig" rid="F7">7</xref>).</p><p>
                <bold>Remarks.</bold> This new species is probably closely allied to the two known species of the subgenus <tp:taxon-name><tp:taxon-name-part taxon-name-part-type="subgenus" reg="Omoglymmius">Omoglymmius</tp:taxon-name-part></tp:taxon-name> from East Asia, <italic><tp:taxon-name><tp:taxon-name-part taxon-name-part-type="genus" reg="Omoglymmius">O.</tp:taxon-name-part></tp:taxon-name></italic> (<italic>s. str.</italic>) <italic><tp:taxon-name><tp:taxon-name-part taxon-name-part-type="species" reg="sakuraii">sakuraii</tp:taxon-name-part></tp:taxon-name></italic> (Nakane) and <italic><tp:taxon-name><tp:taxon-name-part taxon-name-part-type="genus" reg="Omoglymmius">O.</tp:taxon-name-part></tp:taxon-name></italic> (<italic>s. str.</italic>) <italic><tp:taxon-name><tp:taxon-name-part taxon-name-part-type="species" reg="laticeps">laticeps</tp:taxon-name-part></tp:taxon-name></italic> Bell. They resemble each other in general appearance, but detailed comparison of selected morphological characters of importance show their differences (Table <xref ref-type="table" rid="T1">1</xref>).</p><fig id="F7" position="float" orientation="portrait"><label>Figure 7.</label><caption><p>Distribution of <italic><tp:taxon-name><tp:taxon-name-part taxon-name-part-type="genus" reg="Omoglymmius">Omoglymmius</tp:taxon-name-part></tp:taxon-name></italic> (<italic>s. str.</italic>) species from the Himalayan region.</p></caption><graphic xmlns:xlink="http://www.w3.org/1999/xlink" xlink:href="zookeys-706-095-g007.jpg" position="float" orientation="portrait" xlink:type="simple" id="oo_159418.jpg"/></fig><table-wrap id="T1" position="float" orientation="portrait"><label>Table 1.</label><caption><p>Selected important morphological differences of <italic><tp:taxon-name><tp:taxon-name-part taxon-name-part-type="genus" reg="Omoglymmius">Omoglymmius</tp:taxon-name-part></tp:taxon-name></italic> (<italic>s. str.</italic>) species from East Asia.</p></caption><table id="TID0E1CAE" rules="all"><tbody><tr><th rowspan="1" colspan="2"/><th rowspan="1" colspan="1">
                        <italic><tp:taxon-name><tp:taxon-name-part taxon-name-part-type="genus" reg="Omoglymmius">O.</tp:taxon-name-part> <tp:taxon-name-part taxon-name-part-type="species" reg="wukong">wukong</tp:taxon-name-part></tp:taxon-name></italic> sp. n.</th><th rowspan="1" colspan="1">
                        <italic><tp:taxon-name><tp:taxon-name-part taxon-name-part-type="genus" reg="Omoglymmius">O.</tp:taxon-name-part> <tp:taxon-name-part taxon-name-part-type="species" reg="sakuraii">sakuraii</tp:taxon-name-part></tp:taxon-name></italic> (Nakane)</th><th rowspan="1" colspan="1">
                        <italic><tp:taxon-name><tp:taxon-name-part taxon-name-part-type="genus" reg="Omoglymmius">O.</tp:taxon-name-part> <tp:taxon-name-part taxon-name-part-type="species" reg="laticeps">laticeps</tp:taxon-name-part></tp:taxon-name></italic> Bell</th></tr><tr><td rowspan="1" colspan="2">
                        <bold>Body length (mm)</bold>
                      </td><td rowspan="1" colspan="1">6.5–7.0</td><td rowspan="1" colspan="1">2.8–5.2</td><td rowspan="1" colspan="1">6.1–7.1</td></tr><tr><td rowspan="1" colspan="1">
                        <bold>Head</bold>
                      </td><td rowspan="1" colspan="1">
                        <bold>Orbital groove</bold>
                      </td><td rowspan="1" colspan="1">extended before or near the middle of eye, following 1–2 separate coarse dorsal punctures far away from posterior margin of temporal lobe (Figs <xref ref-type="fig" rid="F2">2A, C</xref>; red arrow in 3A)</td><td rowspan="1" colspan="1">extended before the middle of eye, following 2–4 separate coarse dorsal punctures far away from posterior margin of temporal lobe (Fig. <xref ref-type="fig" rid="F1">1A, C</xref>)</td><td rowspan="1" colspan="1">extended after the middle of eye, following 2–4 separate coarse dorsal punctures near posterior margin of temporal lobe (Fig. <xref ref-type="fig" rid="F1">1E, G</xref>)</td></tr><tr><td rowspan="8" colspan="1">
                        <bold>Prothorax</bold>
                      </td><td rowspan="1" colspan="1">
                        <bold>Pronotal sides</bold>
                      </td><td rowspan="1" colspan="1">gently curved (Figs <xref ref-type="fig" rid="F2">2A, C</xref>; <xref ref-type="fig" rid="F3">3E</xref>)</td><td rowspan="1" colspan="1">more parallel-sided (Fig. <xref ref-type="fig" rid="F1">1A, C</xref>)</td><td rowspan="1" colspan="1">gently curved (Fig. <xref ref-type="fig" rid="F1">1E, G</xref>)</td></tr><tr><td rowspan="1" colspan="1">
                        <bold>(Pronotal length)/(pronotal width)</bold>
                      </td><td rowspan="1" colspan="1">1.1–1.2 (Figs <xref ref-type="fig" rid="F2">2A, C</xref>; <xref ref-type="fig" rid="F3">3E</xref>)</td><td rowspan="1" colspan="1">1.3 (Fig. <xref ref-type="fig" rid="F1">1A, C</xref>)</td><td rowspan="1" colspan="1">1.2 (Fig. <xref ref-type="fig" rid="F1">1E, G</xref>)</td></tr><tr><td rowspan="1" colspan="1">
                        <bold>Outer carina</bold>
                      </td><td rowspan="1" colspan="1">with a distinct oblique microgroove at about basal 1/4 of medial margin (Figs <xref ref-type="fig" rid="F2">2A, C</xref>; <xref ref-type="fig" rid="F3">3E</xref>)</td><td rowspan="1" colspan="1">without microgroove (Fig. <xref ref-type="fig" rid="F1">1A, C</xref>)</td><td rowspan="1" colspan="1">without microgroove (Fig. <xref ref-type="fig" rid="F1">1E, G</xref>)</td></tr><tr><td rowspan="1" colspan="1">
                        <bold>Inner carina</bold>
                      </td><td rowspan="1" colspan="1">impunctate, gradually narrowed in apical part, and weakly undulated at medial margin (Figs <xref ref-type="fig" rid="F2">2A, C</xref>; <xref ref-type="fig" rid="F3">3E</xref>)</td><td rowspan="1" colspan="1">impunctate, gradually narrowed in apical part, and strongly undulated at medial margin (Fig. <xref ref-type="fig" rid="F1">1A, C</xref>)</td><td rowspan="1" colspan="1">with 2–3 punctures near base, abruptly narrowed in apical part, and weakly undulated at medial margin (Fig. <xref ref-type="fig" rid="F1">1E, G</xref>)</td></tr><tr><td rowspan="1" colspan="1">
                        <bold>Median groove</bold>
                      </td><td rowspan="1" colspan="1">much narrowed in middle part (Figs <xref ref-type="fig" rid="F2">2A, C</xref>; <xref ref-type="fig" rid="F3">3E</xref>)</td><td rowspan="1" colspan="1">narrow in middle part (Fig. <xref ref-type="fig" rid="F1">1A, C</xref>)</td><td rowspan="1" colspan="1">wide in middle part (Fig. <xref ref-type="fig" rid="F1">1E, G</xref>)</td></tr><tr><td rowspan="1" colspan="1">
                        <bold>Marginal groove</bold>
                      </td><td rowspan="1" colspan="1">narrower (Figs <xref ref-type="fig" rid="F2">2A, C</xref>; <xref ref-type="fig" rid="F3">3E</xref>)</td><td rowspan="1" colspan="1">narrower (Fig. <xref ref-type="fig" rid="F1">1A, C</xref>)</td><td rowspan="1" colspan="1">wider (Fig. <xref ref-type="fig" rid="F1">1E, G</xref>)</td></tr><tr><td rowspan="1" colspan="1">
                        <bold>Propleuron</bold>
                      </td><td rowspan="1" colspan="1">smooth, almost impunctate except sporadic coarse punctures near margins (Fig. <xref ref-type="fig" rid="F2">2B, D</xref>)</td><td rowspan="1" colspan="1">with many coarse punctures on disc (Fig. <xref ref-type="fig" rid="F1">1B, D</xref>)</td><td rowspan="1" colspan="1">with many coarse punctures on disc (Fig. <xref ref-type="fig" rid="F1">1F, H</xref>)</td></tr><tr><td rowspan="1" colspan="1">
                        <bold>Prosternum</bold>
                      </td><td rowspan="1" colspan="1">with sparse coarse punctures (Fig. <xref ref-type="fig" rid="F2">2B, D</xref>)</td><td rowspan="1" colspan="1">with dense coarse punctures (Fig. <xref ref-type="fig" rid="F1">1B, D</xref>)</td><td rowspan="1" colspan="1">with dense coarse punctures (Fig. <xref ref-type="fig" rid="F1">1F, H</xref>)</td></tr><tr><td rowspan="2" colspan="1">
                        <bold>Elytra</bold>
                      </td><td rowspan="1" colspan="1">
                        <bold>Strial punctures</bold>
                      </td><td rowspan="1" colspan="1">relatively small (Figs <xref ref-type="fig" rid="F2">2A, C</xref>; <xref ref-type="fig" rid="F3">3F</xref>)</td><td rowspan="1" colspan="1">relatively large (Fig. <xref ref-type="fig" rid="F1">1A, C</xref>)</td><td rowspan="1" colspan="1">relatively large (Fig. <xref ref-type="fig" rid="F1">1E, G</xref>)</td></tr><tr><td rowspan="1" colspan="1">
                        <bold>Stria IV</bold>
                      </td><td rowspan="1" colspan="1">with one seta at about basal 2/9, one seta at about apical 2/7 of its length and one seta subapically<break/> (Fig. <xref ref-type="fig" rid="F2">2A, C</xref>)</td><td rowspan="1" colspan="1">with one seta at about basal 1/5, one seta at middle of its length and one seta subapically (Fig. <xref ref-type="fig" rid="F1">1A, C</xref>)</td><td rowspan="1" colspan="1">with one seta at about apical 2/7 of its length and one seta subapically (Fig. <xref ref-type="fig" rid="F1">1E, G</xref>)</td></tr><tr><td rowspan="1" colspan="2">
                        <bold>Metasternum</bold>
                      </td><td rowspan="1" colspan="1">with only a few coarse punctures sparsely located along the midline; more coarse punctures closely arranged almost into a row near lateral margins; remainder of disc smooth; a shallow median pit present posteriorly (Figs <xref ref-type="fig" rid="F2">2B, D</xref>; <xref ref-type="fig" rid="F3">3G</xref>)</td><td rowspan="1" colspan="1">with more coarse punctures located along the midline; more coarse punctures closely arranged almost into a row near lateral margins; remainder of disc also with a certain number of coarse punctures; a deep median pit present posteriorly (Fig. <xref ref-type="fig" rid="F1">1B, D</xref>)</td><td rowspan="1" colspan="1">with more coarse punctures located along the midline; more coarse punctures closely arranged almost into a row near lateral margins; remainder of disc also with a certain number of coarse punctures; a deep median pit present posteriorly (Fig. <xref ref-type="fig" rid="F1">1F, H</xref>)</td></tr><tr><td rowspan="1" colspan="1">
                        <bold>Aedeagus</bold>
                      </td><td rowspan="1" colspan="1">
                        <bold>right paramere</bold>
                      </td><td rowspan="1" colspan="1">simply curved at outer margin and more expanded in apical part (Fig. <xref ref-type="fig" rid="F6">6E</xref>)</td><td rowspan="1" colspan="1">unknown</td><td rowspan="1" colspan="1">undulate at outer margin and less expanded in apical part (Fig. <xref ref-type="fig" rid="F6">6B</xref>)</td></tr><tr><td rowspan="1" colspan="2">
                        <bold>Female profemur</bold>
                      </td><td rowspan="1" colspan="1">without tooth on ventral side (Fig. <xref ref-type="fig" rid="F2">2D</xref>)</td><td rowspan="1" colspan="1">without tooth on ventral side (Fig. <xref ref-type="fig" rid="F1">1C–D</xref>)</td><td rowspan="1" colspan="1">with a small tooth on ventral side (Fig. <xref ref-type="fig" rid="F1">1H</xref>)</td></tr></tbody></table></table-wrap></tp:treatment-sec></tp:taxon-treatment>
