# Supplementary material for: Omoglymmius (s. str.) wukong sp. n., a new species from Xizang, China (Coleoptera, Rhysodidae, Omoglymmiini)
Source: Zookeys. 2017 Oct 4;(706):95–107. doi: 10.3897/zookeys.706.14655 (PMC5674086; doi:10.3897/zookeys.706.14655)
Supplement: XML Treatment for Omoglymmius (s. str.) laticeps [file zookeys.706.14655-treatment3.xml]

<!DOCTYPE tp:taxon-treatment
  PUBLIC "-//TaxonX//DTD Taxonomic Treatment Publishing DTD v0 20100105//EN" "tax-treatment-NSO.dtd">
<tp:taxon-treatment xmlns:tp="http://www.plazi.org/taxpub"><tp:treatment-meta><kwd-group><label>Taxon classification</label><kwd><named-content xmlns:xlink="http://www.w3.org/1999/xlink" content-type="kingdom">Animalia</named-content></kwd><kwd><named-content xmlns:xlink="http://www.w3.org/1999/xlink" content-type="order">Coleoptera</named-content></kwd><kwd><named-content xmlns:xlink="http://www.w3.org/1999/xlink" content-type="family">Rhysodidae</named-content></kwd></kwd-group><mixed-citation publication-type="journal"><person-group><name><surname>Wang</surname><given-names>Cheng-Bin</given-names></name><name><surname>Růžička</surname><given-names>Jan</given-names></name><name><surname>Liu</surname><given-names>Bin</given-names></name></person-group><article-title>
          <italic><tp:taxon-name><tp:taxon-name-part taxon-name-part-type="genus" reg="Omoglymmius">Omoglymmius</tp:taxon-name-part></tp:taxon-name></italic> (<italic>s. str.</italic>) <italic><tp:taxon-name><tp:taxon-name-part taxon-name-part-type="species" reg="wukong">wukong</tp:taxon-name-part></tp:taxon-name></italic> sp. n., a new species from Xizang, China (<tp:taxon-name><tp:taxon-name-part taxon-name-part-type="order">Coleoptera</tp:taxon-name-part></tp:taxon-name>, <tp:taxon-name><tp:taxon-name-part taxon-name-part-type="family">Rhysodidae</tp:taxon-name-part></tp:taxon-name>, <tp:taxon-name><tp:taxon-name-part taxon-name-part-type="tribe">Omoglymmiini</tp:taxon-name-part></tp:taxon-name>)</article-title><source>Zookeys</source><day>4</day><month>10</month><year>2017</year><volume>2017</volume><issue>706</issue><fpage>95</fpage><lpage>107</lpage><pub-id pub-id-type="doi">10.3897/zookeys.706.14655</pub-id></mixed-citation></tp:treatment-meta><tp:nomenclature><tp:taxon-name>
                <tp:taxon-name-part taxon-name-part-type="genus" reg="Omoglymmius">Omoglymmius</tp:taxon-name-part> <tp:taxon-name-part taxon-name-part-type="status">(s. str.)</tp:taxon-name-part> <tp:taxon-name-part taxon-name-part-type="species" reg="laticeps">laticeps</tp:taxon-name-part>
                <object-id xmlns:xlink="http://www.w3.org/1999/xlink" xlink:type="simple">Vernacular name: 侧头雕条脊甲</object-id>
              </tp:taxon-name><tp:taxon-authority>Bell, 1977</tp:taxon-authority><xref ref-type="fig" rid="F1">Figs 1E–H</xref><xref ref-type="fig" rid="F6">, 6A–C</xref><tp:nomenclature-citation-list><tp:nomenclature-citation><tp:taxon-name/><comment><xref ref-type="bibr" rid="B1">Bell 1977</xref>: 157 (<tp:taxon-name><tp:taxon-name-part taxon-name-part-type="genus" reg="Omoglymmius">Omoglymmius</tp:taxon-name-part></tp:taxon-name>; type locality: BHUTAN: Nobding, 41 kilometers east of Wangdi Phodrang, elevation 2800 meters; <named-content xmlns:xlink="http://www.w3.org/1999/xlink" content-type="dwc:institutional_code" xlink:type="simple">NHMB</named-content>); <xref ref-type="bibr" rid="B3">Bell and Bell 1978</xref>: 75 (<tp:taxon-name><tp:taxon-name-part taxon-name-part-type="genus" reg="Omoglymmius">Omoglymmius</tp:taxon-name-part></tp:taxon-name> (<italic>s. str.</italic>); taxonomic combination); <xref ref-type="bibr" rid="B4">Bell and Bell 1982</xref>: 206 <!--PageBreak-->(<tp:taxon-name><tp:taxon-name-part taxon-name-part-type="genus" reg="Omoglymmius">Omoglymmius</tp:taxon-name-part></tp:taxon-name> (<italic>s. str.</italic>); redescription); <xref ref-type="bibr" rid="B7">Bell and Bell 2009</xref>: 51 (<tp:taxon-name><tp:taxon-name-part taxon-name-part-type="genus" reg="Omoglymmius">Omoglymmius</tp:taxon-name-part> (<tp:taxon-name-part taxon-name-part-type="subgenus" reg="Omoglymmius">Omoglymmius</tp:taxon-name-part>)</tp:taxon-name>; description of male; distribution). </comment></tp:nomenclature-citation></tp:nomenclature-citation-list></tp:nomenclature><tp:treatment-sec sec-type="material" id="SECID0EDNAG"><title>Material examined.</title><p>
                <bold>Type material. Holotype</bold>: ♀, [BHUTAN:] Nobding 41 km O / Wangdi Ph. [Phodrang] 2800 m // Natl. –Hist. Museum / Basel – Bhutan / Expedition 1972 // <tp:taxon-name><tp:taxon-name-part taxon-name-part-type="genus" reg="Omoglymmius">Omoglymmius</tp:taxon-name-part></tp:taxon-name> / <tp:taxon-name><tp:taxon-name-part taxon-name-part-type="species" reg="laticeps">laticeps</tp:taxon-name-part></tp:taxon-name> / det. R. T. Bell // ♀ // (<named-content xmlns:xlink="http://www.w3.org/1999/xlink" content-type="dwc:institutional_code" xlink:type="simple">NHMB</named-content>).</p></tp:treatment-sec><tp:treatment-sec sec-type="material" id="SECID0E6NAG"><title>Additional material.</title><p>1♂, BHUTAN, W / Thimphu env. / 2500 m NN / 01–18.VII.1988 / leg. C. Holzschuh // <tp:taxon-name><tp:taxon-name-part taxon-name-part-type="genus" reg="Omoglymmius">Omoglymmius</tp:taxon-name-part></tp:taxon-name> / <italic>s. str.</italic> <tp:taxon-name><tp:taxon-name-part taxon-name-part-type="species" reg="laticeps">laticeps</tp:taxon-name-part></tp:taxon-name> (Bell) ♂ / det. R. T. Bell // collection / Naturkunde- / museum Erfurt (<named-content xmlns:xlink="http://www.w3.org/1999/xlink" content-type="dwc:institutional_code" xlink:type="simple">NMEG</named-content>); 1♀, BHUTAN, W, distr. / Thimphu, E Dochu La / Menshunang, 2400 m / NN, 07.VII.1988 / leg. C. Holzschuh // <tp:taxon-name><tp:taxon-name-part taxon-name-part-type="genus" reg="Omoglymmius">Omoglymmius</tp:taxon-name-part></tp:taxon-name> / <italic>s. str.</italic> <tp:taxon-name><tp:taxon-name-part taxon-name-part-type="species" reg="laticeps">laticeps</tp:taxon-name-part></tp:taxon-name> (Bell) ♀ / det. R. T. Bell // collection / Naturkunde- / museum Erfurt (<named-content xmlns:xlink="http://www.w3.org/1999/xlink" content-type="dwc:institutional_code" xlink:type="simple">NMEG</named-content>).</p></tp:treatment-sec><tp:treatment-sec sec-type="distribution" id="SECID0ERPAG"><title>Distribution.</title><p>Bhutan, India (Fig. <xref ref-type="fig" rid="F7">7</xref>).</p></tp:treatment-sec><tp:treatment-sec sec-type="diagnosis" id="SECID0E2PAG"><title>Diagnosis.</title><p>See Table <xref ref-type="table" rid="T1">1</xref> under <italic><tp:taxon-name><tp:taxon-name-part taxon-name-part-type="genus" reg="Omoglymmius">Omoglymmius</tp:taxon-name-part></tp:taxon-name></italic> (<italic>s. str.</italic>) <italic><tp:taxon-name><tp:taxon-name-part taxon-name-part-type="species" reg="wukong">wukong</tp:taxon-name-part></tp:taxon-name></italic> sp. n. above.</p></tp:treatment-sec><tp:treatment-sec><!--Section generated to contain objects referenced in tp:taxon-treatment.--><fig id="F1" position="float" orientation="portrait"><label>Figure 1.</label><caption><p>Habitus of <italic><tp:taxon-name><tp:taxon-name-part taxon-name-part-type="genus" reg="Omoglymmius">Omoglymmius</tp:taxon-name-part></tp:taxon-name></italic> (<italic>s. str.</italic>) spp. from East Asia. <bold>A–D</bold> <italic><tp:taxon-name><tp:taxon-name-part taxon-name-part-type="genus" reg="Omoglymmius">O.</tp:taxon-name-part></tp:taxon-name></italic> (<italic>s. str.</italic>) <italic><tp:taxon-name><tp:taxon-name-part taxon-name-part-type="species" reg="sakuraii">sakuraii</tp:taxon-name-part></tp:taxon-name></italic> (Nakane, 1973) (Vietnam: Tam Dao <bold>A–B</bold> ♂ <bold>C–D</bold> ♀) <bold>E–H</bold> <italic><tp:taxon-name><tp:taxon-name-part taxon-name-part-type="genus" reg="Omoglymmius">O.</tp:taxon-name-part></tp:taxon-name></italic> (<italic>s. str.</italic>) <italic><tp:taxon-name><tp:taxon-name-part taxon-name-part-type="species" reg="laticeps">laticeps</tp:taxon-name-part></tp:taxon-name></italic> Bell, 1977 (<bold>E–F</bold> Bhutan: Thimphu ♂ <bold>G–H</bold> holotype ♀). (<bold>A, C, E, G</bold> dorsal view <bold>B, D, F, H</bold> ventral view).</p></caption><graphic xmlns:xlink="http://www.w3.org/1999/xlink" xlink:href="zookeys-706-095-g001.jpg" position="float" orientation="portrait" xlink:type="simple" id="oo_159412.jpg"/></fig><fig id="F6" position="float" orientation="portrait"><label>Figure 6.</label><caption><p>Aedeagi of <italic><tp:taxon-name><tp:taxon-name-part taxon-name-part-type="genus" reg="Omoglymmius">Omoglymmius</tp:taxon-name-part></tp:taxon-name></italic> (<italic>s. str.</italic>) spp. <bold>A–C</bold> <italic><tp:taxon-name><tp:taxon-name-part taxon-name-part-type="genus" reg="Omoglymmius">Omoglymmius</tp:taxon-name-part></tp:taxon-name></italic> (<italic>s. str.</italic>) <italic><tp:taxon-name><tp:taxon-name-part taxon-name-part-type="species" reg="laticeps">laticeps</tp:taxon-name-part></tp:taxon-name></italic> Bell, 1977 (Bhutan: Thimphu) <bold>D–F</bold> <italic><tp:taxon-name><tp:taxon-name-part taxon-name-part-type="genus" reg="Omoglymmius">Omoglymmius</tp:taxon-name-part></tp:taxon-name></italic> (<italic>s. str.</italic>) <italic><tp:taxon-name><tp:taxon-name-part taxon-name-part-type="species" reg="wukong">wukong</tp:taxon-name-part></tp:taxon-name></italic> sp. n. (paratype, ♂) <bold>A, D</bold> left parameres <bold>B, E</bold> right parameres <bold>C, F</bold> median lobes. (<bold>A, D</bold> dorsal view <bold>B, C, E, F</bold> right lateral view).</p></caption><graphic xmlns:xlink="http://www.w3.org/1999/xlink" xlink:href="zookeys-706-095-g006.jpg" position="float" orientation="portrait" xlink:type="simple" id="oo_159417.jpg"/></fig><fig id="F7" position="float" orientation="portrait"><label>Figure 7.</label><caption><p>Distribution of <italic><tp:taxon-name><tp:taxon-name-part taxon-name-part-type="genus" reg="Omoglymmius">Omoglymmius</tp:taxon-name-part></tp:taxon-name></italic> (<italic>s. str.</italic>) species from the Himalayan region.</p></caption><graphic xmlns:xlink="http://www.w3.org/1999/xlink" xlink:href="zookeys-706-095-g007.jpg" position="float" orientation="portrait" xlink:type="simple" id="oo_159418.jpg"/></fig><table-wrap id="T1" position="float" orientation="portrait"><label>Table 1.</label><caption><p>Selected important morphological differences of <italic><tp:taxon-name><tp:taxon-name-part taxon-name-part-type="genus" reg="Omoglymmius">Omoglymmius</tp:taxon-name-part></tp:taxon-name></italic> (<italic>s. str.</italic>) species from East Asia.</p></caption><table id="TID0E1CAE" rules="all"><tbody><tr><th rowspan="1" colspan="2"/><th rowspan="1" colspan="1">
                        <italic><tp:taxon-name><tp:taxon-name-part taxon-name-part-type="genus" reg="Omoglymmius">O.</tp:taxon-name-part> <tp:taxon-name-part taxon-name-part-type="species" reg="wukong">wukong</tp:taxon-name-part></tp:taxon-name></italic> sp. n.</th><th rowspan="1" colspan="1">
                        <italic><tp:taxon-name><tp:taxon-name-part taxon-name-part-type="genus" reg="Omoglymmius">O.</tp:taxon-name-part> <tp:taxon-name-part taxon-name-part-type="species" reg="sakuraii">sakuraii</tp:taxon-name-part></tp:taxon-name></italic> (Nakane)</th><th rowspan="1" colspan="1">
                        <italic><tp:taxon-name><tp:taxon-name-part taxon-name-part-type="genus" reg="Omoglymmius">O.</tp:taxon-name-part> <tp:taxon-name-part taxon-name-part-type="species" reg="laticeps">laticeps</tp:taxon-name-part></tp:taxon-name></italic> Bell</th></tr><tr><td rowspan="1" colspan="2">
                        <bold>Body length (mm)</bold>
                      </td><td rowspan="1" colspan="1">6.5–7.0</td><td rowspan="1" colspan="1">2.8–5.2</td><td rowspan="1" colspan="1">6.1–7.1</td></tr><tr><td rowspan="1" colspan="1">
                        <bold>Head</bold>
                      </td><td rowspan="1" colspan="1">
                        <bold>Orbital groove</bold>
                      </td><td rowspan="1" colspan="1">extended before or near the middle of eye, following 1–2 separate coarse dorsal punctures far away from posterior margin of temporal lobe (Figs <xref ref-type="fig" rid="F2">2A, C</xref>; red arrow in 3A)</td><td rowspan="1" colspan="1">extended before the middle of eye, following 2–4 separate coarse dorsal punctures far away from posterior margin of temporal lobe (Fig. <xref ref-type="fig" rid="F1">1A, C</xref>)</td><td rowspan="1" colspan="1">extended after the middle of eye, following 2–4 separate coarse dorsal punctures near posterior margin of temporal lobe (Fig. <xref ref-type="fig" rid="F1">1E, G</xref>)</td></tr><tr><td rowspan="8" colspan="1">
                        <bold>Prothorax</bold>
                      </td><td rowspan="1" colspan="1">
                        <bold>Pronotal sides</bold>
                      </td><td rowspan="1" colspan="1">gently curved (Figs <xref ref-type="fig" rid="F2">2A, C</xref>; <xref ref-type="fig" rid="F3">3E</xref>)</td><td rowspan="1" colspan="1">more parallel-sided (Fig. <xref ref-type="fig" rid="F1">1A, C</xref>)</td><td rowspan="1" colspan="1">gently curved (Fig. <xref ref-type="fig" rid="F1">1E, G</xref>)</td></tr><tr><td rowspan="1" colspan="1">
                        <bold>(Pronotal length)/(pronotal width)</bold>
                      </td><td rowspan="1" colspan="1">1.1–1.2 (Figs <xref ref-type="fig" rid="F2">2A, C</xref>; <xref ref-type="fig" rid="F3">3E</xref>)</td><td rowspan="1" colspan="1">1.3 (Fig. <xref ref-type="fig" rid="F1">1A, C</xref>)</td><td rowspan="1" colspan="1">1.2 (Fig. <xref ref-type="fig" rid="F1">1E, G</xref>)</td></tr><tr><td rowspan="1" colspan="1">
                        <bold>Outer carina</bold>
                      </td><td rowspan="1" colspan="1">with a distinct oblique microgroove at about basal 1/4 of medial margin (Figs <xref ref-type="fig" rid="F2">2A, C</xref>; <xref ref-type="fig" rid="F3">3E</xref>)</td><td rowspan="1" colspan="1">without microgroove (Fig. <xref ref-type="fig" rid="F1">1A, C</xref>)</td><td rowspan="1" colspan="1">without microgroove (Fig. <xref ref-type="fig" rid="F1">1E, G</xref>)</td></tr><tr><td rowspan="1" colspan="1">
                        <bold>Inner carina</bold>
                      </td><td rowspan="1" colspan="1">impunctate, gradually narrowed in apical part, and weakly undulated at medial margin (Figs <xref ref-type="fig" rid="F2">2A, C</xref>; <xref ref-type="fig" rid="F3">3E</xref>)</td><td rowspan="1" colspan="1">impunctate, gradually narrowed in apical part, and strongly undulated at medial margin (Fig. <xref ref-type="fig" rid="F1">1A, C</xref>)</td><td rowspan="1" colspan="1">with 2–3 punctures near base, abruptly narrowed in apical part, and weakly undulated at medial margin (Fig. <xref ref-type="fig" rid="F1">1E, G</xref>)</td></tr><tr><td rowspan="1" colspan="1">
                        <bold>Median groove</bold>
                      </td><td rowspan="1" colspan="1">much narrowed in middle part (Figs <xref ref-type="fig" rid="F2">2A, C</xref>; <xref ref-type="fig" rid="F3">3E</xref>)</td><td rowspan="1" colspan="1">narrow in middle part (Fig. <xref ref-type="fig" rid="F1">1A, C</xref>)</td><td rowspan="1" colspan="1">wide in middle part (Fig. <xref ref-type="fig" rid="F1">1E, G</xref>)</td></tr><tr><td rowspan="1" colspan="1">
                        <bold>Marginal groove</bold>
                      </td><td rowspan="1" colspan="1">narrower (Figs <xref ref-type="fig" rid="F2">2A, C</xref>; <xref ref-type="fig" rid="F3">3E</xref>)</td><td rowspan="1" colspan="1">narrower (Fig. <xref ref-type="fig" rid="F1">1A, C</xref>)</td><td rowspan="1" colspan="1">wider (Fig. <xref ref-type="fig" rid="F1">1E, G</xref>)</td></tr><tr><td rowspan="1" colspan="1">
                        <bold>Propleuron</bold>
                      </td><td rowspan="1" colspan="1">smooth, almost impunctate except sporadic coarse punctures near margins (Fig. <xref ref-type="fig" rid="F2">2B, D</xref>)</td><td rowspan="1" colspan="1">with many coarse punctures on disc (Fig. <xref ref-type="fig" rid="F1">1B, D</xref>)</td><td rowspan="1" colspan="1">with many coarse punctures on disc (Fig. <xref ref-type="fig" rid="F1">1F, H</xref>)</td></tr><tr><td rowspan="1" colspan="1">
                        <bold>Prosternum</bold>
                      </td><td rowspan="1" colspan="1">with sparse coarse punctures (Fig. <xref ref-type="fig" rid="F2">2B, D</xref>)</td><td rowspan="1" colspan="1">with dense coarse punctures (Fig. <xref ref-type="fig" rid="F1">1B, D</xref>)</td><td rowspan="1" colspan="1">with dense coarse punctures (Fig. <xref ref-type="fig" rid="F1">1F, H</xref>)</td></tr><tr><td rowspan="2" colspan="1">
                        <bold>Elytra</bold>
                      </td><td rowspan="1" colspan="1">
                        <bold>Strial punctures</bold>
                      </td><td rowspan="1" colspan="1">relatively small (Figs <xref ref-type="fig" rid="F2">2A, C</xref>; <xref ref-type="fig" rid="F3">3F</xref>)</td><td rowspan="1" colspan="1">relatively large (Fig. <xref ref-type="fig" rid="F1">1A, C</xref>)</td><td rowspan="1" colspan="1">relatively large (Fig. <xref ref-type="fig" rid="F1">1E, G</xref>)</td></tr><tr><td rowspan="1" colspan="1">
                        <bold>Stria IV</bold>
                      </td><td rowspan="1" colspan="1">with one seta at about basal 2/9, one seta at about apical 2/7 of its length and one seta subapically<break/> (Fig. <xref ref-type="fig" rid="F2">2A, C</xref>)</td><td rowspan="1" colspan="1">with one seta at about basal 1/5, one seta at middle of its length and one seta subapically (Fig. <xref ref-type="fig" rid="F1">1A, C</xref>)</td><td rowspan="1" colspan="1">with one seta at about apical 2/7 of its length and one seta subapically (Fig. <xref ref-type="fig" rid="F1">1E, G</xref>)</td></tr><tr><td rowspan="1" colspan="2">
                        <bold>Metasternum</bold>
                      </td><td rowspan="1" colspan="1">with only a few coarse punctures sparsely located along the midline; more coarse punctures closely arranged almost into a row near lateral margins; remainder of disc smooth; a shallow median pit present posteriorly (Figs <xref ref-type="fig" rid="F2">2B, D</xref>; <xref ref-type="fig" rid="F3">3G</xref>)</td><td rowspan="1" colspan="1">with more coarse punctures located along the midline; more coarse punctures closely arranged almost into a row near lateral margins; remainder of disc also with a certain number of coarse punctures; a deep median pit present posteriorly (Fig. <xref ref-type="fig" rid="F1">1B, D</xref>)</td><td rowspan="1" colspan="1">with more coarse punctures located along the midline; more coarse punctures closely arranged almost into a row near lateral margins; remainder of disc also with a certain number of coarse punctures; a deep median pit present posteriorly (Fig. <xref ref-type="fig" rid="F1">1F, H</xref>)</td></tr><tr><td rowspan="1" colspan="1">
                        <bold>Aedeagus</bold>
                      </td><td rowspan="1" colspan="1">
                        <bold>right paramere</bold>
                      </td><td rowspan="1" colspan="1">simply curved at outer margin and more expanded in apical part (Fig. <xref ref-type="fig" rid="F6">6E</xref>)</td><td rowspan="1" colspan="1">unknown</td><td rowspan="1" colspan="1">undulate at outer margin and less expanded in apical part (Fig. <xref ref-type="fig" rid="F6">6B</xref>)</td></tr><tr><td rowspan="1" colspan="2">
                        <bold>Female profemur</bold>
                      </td><td rowspan="1" colspan="1">without tooth on ventral side (Fig. <xref ref-type="fig" rid="F2">2D</xref>)</td><td rowspan="1" colspan="1">without tooth on ventral side (Fig. <xref ref-type="fig" rid="F1">1C–D</xref>)</td><td rowspan="1" colspan="1">with a small tooth on ventral side (Fig. <xref ref-type="fig" rid="F1">1H</xref>)</td></tr></tbody></table></table-wrap><fig id="F2" position="float" orientation="portrait"><label>Figure 2.</label><caption><p>Habitus of <italic><tp:taxon-name><tp:taxon-name-part taxon-name-part-type="genus" reg="Omoglymmius">Omoglymmius</tp:taxon-name-part></tp:taxon-name></italic> (<italic>s. str.</italic>) <italic><tp:taxon-name><tp:taxon-name-part taxon-name-part-type="species" reg="wukong">wukong</tp:taxon-name-part></tp:taxon-name></italic> sp. n. (<bold>A–B</bold> holotype ♂ <bold>C–D</bold> paratype ♀). (<bold>A, C</bold> dorsal view <bold>B, D</bold> ventral view).</p></caption><graphic xmlns:xlink="http://www.w3.org/1999/xlink" xlink:href="zookeys-706-095-g002.jpg" position="float" orientation="portrait" xlink:type="simple" id="oo_159413.jpg"/></fig><fig id="F3" position="float" orientation="portrait"><label>Figure 3.</label><caption><p>
                    <italic><tp:taxon-name><tp:taxon-name-part taxon-name-part-type="genus" reg="Omoglymmius">Omoglymmius</tp:taxon-name-part></tp:taxon-name></italic> (<italic>s. str.</italic>) <italic><tp:taxon-name><tp:taxon-name-part taxon-name-part-type="species" reg="wukong">wukong</tp:taxon-name-part></tp:taxon-name></italic> sp. n. (paratype, ♂). <bold>A–C</bold> head <bold>D</bold> antenna <bold>E</bold> pronotum <bold>F</bold>, elytral apex <bold>G</bold> metasternum &amp; abdomen. (<bold>A, E, F</bold> dorsal view <bold>B</bold> left lateral view <bold>C, D, G</bold> ventral view).</p></caption><graphic xmlns:xlink="http://www.w3.org/1999/xlink" xlink:href="zookeys-706-095-g003.jpg" position="float" orientation="portrait" xlink:type="simple" id="oo_159414.jpg"/></fig></tp:treatment-sec><ref-list><ref id="B1"><mixed-citation xmlns:xlink="http://www.w3.org/1999/xlink" xlink:type="simple">
          <person-group><name name-style="western"><surname>Bell</surname><given-names>RT</given-names></name></person-group> (<year>1977</year>) <article-title>Ergebnisse der Bhutan-Expedition 1972 des Naturhistorischen Museums in Basel. <tp:taxon-name><tp:taxon-name-part taxon-name-part-type="order">Coleoptera</tp:taxon-name-part></tp:taxon-name>: Fam. <tp:taxon-name><tp:taxon-name-part taxon-name-part-type="family">Rhysodidae</tp:taxon-name-part></tp:taxon-name>.</article-title> <source>Entomologica Basiliensia</source> <volume>2</volume>: <fpage>151</fpage>–<lpage>158</lpage>.</mixed-citation></ref><ref id="B3"><mixed-citation xmlns:xlink="http://www.w3.org/1999/xlink" xlink:type="simple">
          <person-group><name name-style="western"><surname>Bell</surname><given-names>RT</given-names></name><name name-style="western"><surname>Bell</surname><given-names>JR</given-names></name></person-group> (<year>1978</year>) <article-title><tp:taxon-name><tp:taxon-name-part taxon-name-part-type="tribe">Rhysodini</tp:taxon-name-part></tp:taxon-name> of the world. Part I. A new classification of the tribe, and a synopsis of <tp:taxon-name><tp:taxon-name-part taxon-name-part-type="genus">Omoglymmius</tp:taxon-name-part> <tp:taxon-name-part taxon-name-part-type="infraspecific-rank">subgenus</tp:taxon-name-part> <tp:taxon-name-part taxon-name-part-type="subgenus">Nitiglymmius</tp:taxon-name-part></tp:taxon-name>, new subgenus (<tp:taxon-name><tp:taxon-name-part taxon-name-part-type="order">Coleoptera</tp:taxon-name-part></tp:taxon-name>: <tp:taxon-name><tp:taxon-name-part taxon-name-part-type="family">Carabidae</tp:taxon-name-part></tp:taxon-name> or <tp:taxon-name><tp:taxon-name-part taxon-name-part-type="family">Rhysodidae</tp:taxon-name-part></tp:taxon-name>).</article-title> <source>Quaestiones Entomologicae</source> <volume>14</volume>(<issue>1</issue>): <fpage>43</fpage>–<lpage>88</lpage>.</mixed-citation></ref><ref id="B4"><mixed-citation xmlns:xlink="http://www.w3.org/1999/xlink" xlink:type="simple">
          <person-group><name name-style="western"><surname>Bell</surname><given-names>RT</given-names></name><name name-style="western"><surname>Bell</surname><given-names>JR</given-names></name></person-group> (<year>1982</year>) <article-title><tp:taxon-name><tp:taxon-name-part taxon-name-part-type="tribe">Rhysodini</tp:taxon-name-part></tp:taxon-name> of the world. Part III. Revision of <italic><tp:taxon-name><tp:taxon-name-part taxon-name-part-type="genus">Omoglymmius</tp:taxon-name-part></tp:taxon-name></italic> Ganglbauer (<tp:taxon-name><tp:taxon-name-part taxon-name-part-type="order">Coleoptera</tp:taxon-name-part></tp:taxon-name>: <tp:taxon-name><tp:taxon-name-part taxon-name-part-type="family">Carabidae</tp:taxon-name-part></tp:taxon-name> or <tp:taxon-name><tp:taxon-name-part taxon-name-part-type="family">Rhysodidae</tp:taxon-name-part></tp:taxon-name>) and substitutions for preoccupied generic names.</article-title> <source>Quaestiones Entomologicae</source> <volume>18</volume>(<issue>1-4</issue>): <fpage>127</fpage>–<lpage>259</lpage>.</mixed-citation></ref><ref id="B7"><mixed-citation xmlns:xlink="http://www.w3.org/1999/xlink" xlink:type="simple">
          <person-group><name name-style="western"><surname>Bell</surname><given-names>RT</given-names></name><name name-style="western"><surname>Bell</surname><given-names>JR</given-names></name></person-group> (<year>2009</year>) <article-title>Rhysodine beetles (<tp:taxon-name><tp:taxon-name-part taxon-name-part-type="class">Insecta</tp:taxon-name-part></tp:taxon-name>: <tp:taxon-name><tp:taxon-name-part taxon-name-part-type="order">Coleoptera</tp:taxon-name-part></tp:taxon-name>: <tp:taxon-name><tp:taxon-name-part taxon-name-part-type="family">Carabidae</tp:taxon-name-part></tp:taxon-name>): new species, new data III.</article-title> <source>Annals of Carnegie Museum</source> <volume>78</volume>(<issue>1</issue>): <fpage>45</fpage>–<lpage>77</lpage>. <ext-link xlink:type="simple" ext-link-type="doi" xlink:href="10.2992/007.078.0104">https://doi.org/10.2992/007.078.0104</ext-link></mixed-citation></ref></ref-list></tp:taxon-treatment>
